# Supplementary material for: Non-Invasive Physical Plasma as an Oncological Therapy Option: Modulation of Cancer Cell Growth, Motility, and Metabolism Without Induction of Cancer Resistance Factors
Source: Cancers (Basel). 2025 Oct 31;17(21):3517. doi: 10.3390/cancers17213517 (PMC12607350; doi:10.3390/cancers17213517)
Supplement: Supplementary file 1 [file cancers-17-03517-s001.zip]

Archive with 7 entries (6 files):
- cancers-3776093-supplementary/
- cancers-3776093-supplementary/RAW BLOTS LNCaP.pdf
- cancers-3776093-supplementary/RAW BLOTS MCF-7.pdf
- cancers-3776093-supplementary/RAW BLOTS MDA-MB-231.pdf
- cancers-3776093-supplementary/RAW BLOTS OVCAR-3.pdf
- cancers-3776093-supplementary/RAW BLOTS PC-3.pdf
- cancers-3776093-supplementary/RAW BLOTS SKOV-3.pdf
